# Supplementary material for: DeepDixon synthetic CT for [18F]FET PET/MRI attenuation correction of post-surgery glioma patients with metal implants
Source: Front Neurosci. 2023 Apr 6;17:1142383. doi: 10.3389/fnins.2023.1142383 (PMC10115992; doi:10.3389/fnins.2023.1142383)
Supplement: Supplementary file 2 [file Table_1.XLSX]

## Sheet: TBRmean
	% Change baseline->follow-up			%-point difference of change		Congruent direction		Criteria 5%
ID	CT	Atlas	DeepDixon	Atlas	DeepDixon	Atlas	DeepDixon	Atlas	DeepDixon
FET_002	6.89769	7.33012	7.19686	0.43243	0.299167	TRUE	TRUE	FALSE	FALSE
FET_005	-1.23582	-0.114705	-1.04636	1.12112	0.189466	TRUE	TRUE	FALSE	FALSE
FET_010	18.3063	22.1833	19.1839	3.87698	0.877561	TRUE	TRUE	FALSE	FALSE
FET_015	-22.6314	-22.1417	-22.5496	0.489712	0.0818431	TRUE	TRUE	FALSE	FALSE
FET_020	-7.71841	-7.6515	-7.08877	0.0669077	0.629641	TRUE	TRUE	FALSE	FALSE
FET_023	-7.30383	-6.31826	-6.96796	0.985571	0.335868	TRUE	TRUE	FALSE	FALSE
FET_026	-23.1835	-24.7647	-24.3841	-1.58118	-1.2006	TRUE	TRUE	FALSE	FALSE
FET_030	-1.27483	-1.6922	-0.735318	-0.417363	0.539515	TRUE	TRUE	FALSE	FALSE
FET_036	-12.178	-13.1969	-12.3558	-1.01888	-0.177747	TRUE	TRUE	FALSE	FALSE
FET_039	1.88729	2.50231	2.54262	0.615022	0.655324	TRUE	TRUE	FALSE	FALSE
FET_043	0.20197	1.47716	0.474453	1.27519	0.272484	TRUE	TRUE	FALSE	FALSE
FET_045	3.46646	5.96923	4.44472	2.50276	0.97826	TRUE	TRUE	FALSE	FALSE
FET_046	-1.77517	-2.24065	-1.82259	-0.46548	-0.0474186	TRUE	TRUE	FALSE	FALSE
FET_050	-15.1402	-14.6827	-15.2238	0.457578	-0.0836107	TRUE	TRUE	FALSE	FALSE
FET_053	-18.8716	-17.6931	-17.9506	1.17854	0.920987	TRUE	TRUE	FALSE	FALSE
FET_054	-3.62652	-4.29124	-3.70973	-0.664722	-0.0832096	TRUE	TRUE	FALSE	FALSE
FET_057	-4.08379	-0.525282	-3.73679	3.55851	0.346997	TRUE	TRUE	FALSE	FALSE
FET_063	3.49608	2.88337	3.45916	-0.61271	-0.0369181	TRUE	TRUE	FALSE	FALSE
FET_065	-6.33162	-5.13958	-6.14195	1.19204	0.189668	TRUE	TRUE	FALSE	FALSE
FET_072	-5.45363	-5.15992	-5.10097	0.293711	0.352665	TRUE	TRUE	FALSE	FALSE
FET_079	29.2177	28.4385	29.525	-0.779195	0.307319	TRUE	TRUE	FALSE	FALSE
FET_082	-8.72312	-9.60349	-8.75587	-0.880365	-0.0327489	TRUE	TRUE	FALSE	FALSE
FET_094	9.46285	6.23256	9.14614	-3.23029	-0.316714	TRUE	TRUE	FALSE	FALSE
FET_099	8.91891	10.543	9.10881	1.62405	0.189899	TRUE	TRUE	FALSE	FALSE
FET_100	-10.02	-10.462	-9.95893	-0.442028	0.0610647	TRUE	TRUE	FALSE	FALSE
FET_107	-4.79567	-5.68789	-4.7546	-0.892223	0.0410716	TRUE	TRUE	FALSE	FALSE
FET_111	-1.5623	-1.36395	-1.40645	0.19835	0.155844	TRUE	TRUE	FALSE	FALSE
FET_114	18.6599	19.2656	19.0335	0.605754	0.373592	TRUE	TRUE	FALSE	FALSE
FET_115	-13.0275	-13.0106	-13.386	0.0168546	-0.358534	TRUE	TRUE	FALSE	FALSE
FET_126	-2.04012	-2.20619	-2.29364	-0.166068	-0.253524	TRUE	TRUE	FALSE	FALSE
FET_136	10.2937	9.76845	8.75976	-0.525294	-1.53398	TRUE	TRUE	FALSE	FALSE
FET_142	12.0156	11.2857	13.4667	-0.729932	1.45107	TRUE	TRUE	FALSE	FALSE
FET_148	14.559	14.6213	14.3923	0.06235	-0.166681	TRUE	TRUE	FALSE	FALSE
FET_151	8.19943	10.4387	8.8502	2.23929	0.650772	TRUE	TRUE	FALSE	FALSE
FET_156	-18.5757	-17.4235	-18.0977	1.15221	0.478023	TRUE	TRUE	FALSE	FALSE
FET_165	-6.79206	-7.80611	-6.66849	-1.01405	0.123574	TRUE	TRUE	FALSE	FALSE
FET_171	7.98449	8.99738	7.56789	1.0129	-0.4166	TRUE	TRUE	FALSE	FALSE
FET_175	-4.54681	-4.66526	-4.81499	-0.118456	-0.26818	TRUE	TRUE	FALSE	FALSE
FET_177	-16.4138	-15.5622	-16.4598	0.85164	-0.0459958	TRUE	TRUE	FALSE	FALSE
FET_181	7.20835	7.4735	7.89362	0.265151	0.685267	TRUE	TRUE	FALSE	FALSE
FET_186	-6.41991	-5.68397	-5.694	0.735945	0.725913	TRUE	TRUE	FALSE	FALSE
FET_187	14.712	14.1786	14.897	-0.533432	0.185032	TRUE	TRUE	FALSE	FALSE
FET_190	-2.05836	-1.52332	-1.19552	0.535041	0.862845	TRUE	TRUE	FALSE	FALSE
FET_194	-5.99763	-10.9729	-8.29228	-4.97529	-2.29465	TRUE	TRUE	FALSE	FALSE
FET_197	-9.78319	-5.98003	-6.06408	3.80316	3.71912	TRUE	TRUE	FALSE	FALSE
FET_211	-2.43841	-3.33287	-2.42766	-0.894456	0.0107521	TRUE	TRUE	FALSE	FALSE
FET_217	2.04282	3.04889	2.9497	1.00608	0.906879	TRUE	TRUE	FALSE	FALSE
FET_222	-15.479	-14.7605	-14.3614	0.718557	1.11766	TRUE	TRUE	FALSE	FALSE
FET_224	-8.46628	-9.88027	-10.0495	-1.41399	-1.5832	TRUE	TRUE	FALSE	FALSE
FET_229	-5.60855	-5.56443	-5.93942	0.0441222	-0.330869	TRUE	TRUE	FALSE	FALSE
FET_230	2.9195	3.77599	3.00161	0.85649	0.0821105	TRUE	TRUE	FALSE	FALSE
FET_242	28.4402	27.2163	28.0808	-1.22392	-0.359339	TRUE	TRUE	FALSE	FALSE
FET_245	-4.63013	-3.90893	-4.11945	0.721206	0.510688	TRUE	TRUE	FALSE	FALSE
FET_270	-5.16325	-6.43808	-5.5017	-1.27483	-0.338456	TRUE	TRUE	FALSE	FALSE
FET_277	1.66868	6.18979	0.659923	4.52112	-1.00875	TRUE	TRUE	FALSE	FALSE
FET_325	5.74573	6.03331	5.19568	0.287576	-0.550056	TRUE	TRUE	FALSE	FALSE

## Sheet: TBRmax
	% Change baseline->follow-up			%-point difference of change		Congruent direction		Criteria 5%		CT-AC TBRmax (in a.u.)			Atlas TBRmax (in a.u.)					DeepDixon TBRmax (in a.u.)
ID	CT	Atlas	DeepDixon	Atlas	DeepDixon	Atlas	DeepDixon	Atlas	DeepDixon	Baseline	Followup	Difference	Baseline	Followup	Difference	Absolute difference of difference	Within 5% and 0.1	Baseline	Followup	Difference	Absolute difference of difference	Within 5% and 0.1
FET_002	25.0451	26.0701	27.523	1.02499	2.4779	TRUE	TRUE	FALSE	FALSE	3.08924	3.86294	0.773704	3.07733	3.87959	0.802263	0.0285587	TRUE	3.02188	3.8536	0.831713	0.0580095	TRUE
FET_005	-3.49129	-4.36235	-4.00572	-0.871064	-0.514426	TRUE	TRUE	FALSE	FALSE	2.50867	2.42109	-0.0875851	2.55584	2.44434	-0.111495	0.0239096	TRUE	2.5255	2.42433	-0.101164	0.0135792	TRUE
FET_010	31.3565	55.3295	33.051	23.9729	1.69444	TRUE	TRUE	TRUE	FALSE	2.82164	3.70641	0.884768	2.85414	4.43331	1.57918	0.694409	FALSE	2.82187	3.75452	0.932655	0.0478873	TRUE
FET_015	-39.5807	-38.9401	-38.16	0.640587	1.42069	TRUE	TRUE	FALSE	FALSE	3.64913	2.20478	-1.44435	3.61046	2.20454	-1.40592	0.038435	TRUE	3.592	2.2213	-1.37071	0.0736433	TRUE
FET_020	-13.6106	-13.7476	-13.8907	-0.137005	-0.280086	TRUE	TRUE	FALSE	FALSE	2.90813	2.51232	-0.395814	3.00922	2.59553	-0.413696	0.0178822	TRUE	2.94205	2.53338	-0.40867	0.0128563	TRUE
FET_023	-13.565	-13.2951	-12.7858	0.269885	0.77923	TRUE	TRUE	FALSE	FALSE	3.96966	3.43117	-0.538483	4.18865	3.63177	-0.556885	0.018402	TRUE	3.97285	3.46489	-0.507959	0.0305244	TRUE
FET_026	-22.9011	-27.104	-25.2236	-4.20288	-2.32241	TRUE	TRUE	FALSE	FALSE	3.84193	2.96208	-0.879845	3.81389	2.78017	-1.03372	0.153872	TRUE	3.87149	2.89496	-0.976526	0.0966811	TRUE
FET_030	-4.17853	-5.52824	-2.88413	-1.34971	1.2944	TRUE	TRUE	FALSE	FALSE	2.68995	2.57755	-0.1124	2.86914	2.71053	-0.158613	0.0462126	TRUE	2.65724	2.5806	-0.0766383	0.0357621	TRUE
FET_036	-26.3106	-27.5271	-27.5511	-1.21656	-1.24054	TRUE	TRUE	FALSE	FALSE	3.42675	2.52515	-0.901597	3.38494	2.45316	-0.931776	0.0301796	TRUE	3.49391	2.5313	-0.962609	0.0610125	TRUE
FET_039	-9.47056	-8.19405	-9.95932	1.27652	-0.488756	TRUE	TRUE	FALSE	FALSE	5.46483	4.94728	-0.51755	5.52231	5.06981	-0.452501	0.0650492	TRUE	5.48711	4.94063	-0.546478	0.0289282	TRUE
FET_043	15.8181	9.23431	15.284	-6.58376	-0.534096	TRUE	TRUE	TRUE	FALSE	2.89366	3.35138	0.457721	3.06807	3.35139	0.283315	0.174406	FALSE	2.92043	3.36679	0.446358	0.0113627	TRUE
FET_045	12.0409	25.3103	14.8873	13.2694	2.84633	TRUE	TRUE	TRUE	FALSE	2.71747	3.04468	0.327209	2.75646	3.45412	0.697668	0.370458	FALSE	2.63776	3.03045	0.39269	0.0654806	TRUE
FET_046	-15.4853	-14.8474	-15.389	0.637974	0.0962976	TRUE	TRUE	FALSE	FALSE	3.83859	3.24417	-0.594419	3.79964	3.23549	-0.564146	0.0302731	TRUE	3.77625	3.19512	-0.581129	0.0132897	TRUE
FET_050	-24.6291	-24.4861	-24.7902	0.142954	-0.161141	TRUE	TRUE	FALSE	FALSE	3.72637	2.8086	-0.91777	3.77192	2.84832	-0.923597	0.00582724	TRUE	3.73379	2.80818	-0.925616	0.00784567	TRUE
FET_053	-38.8929	-34.2712	-36.715	4.62176	2.17794	TRUE	TRUE	FALSE	FALSE	3.45549	2.11155	-1.34394	3.38369	2.22406	-1.15963	0.18431	TRUE	3.39269	2.14707	-1.24563	0.0983143	TRUE
FET_054	-17.6252	-16.288	-18.3305	1.33716	-0.705272	TRUE	TRUE	FALSE	FALSE	5.77945	4.76081	-1.01864	5.99014	5.01446	-0.975676	0.042963	TRUE	5.81185	4.74651	-1.06534	0.0466997	TRUE
FET_057	-19.1611	-8.0871	-18.3321	11.074	0.828938	TRUE	TRUE	TRUE	FALSE	2.69453	2.17823	-0.516301	2.78396	2.55882	-0.225141	0.29116	FALSE	2.6837	2.19172	-0.491978	0.0243228	TRUE
FET_063	13.9384	11.6566	12.5378	-2.28178	-1.40052	TRUE	TRUE	FALSE	FALSE	2.25898	2.57385	0.314865	2.35071	2.62473	0.274013	0.0408527	TRUE	2.24741	2.52918	0.281776	0.0330892	TRUE
FET_065	-11.6906	-7.0128	-9.35033	4.6778	2.34027	TRUE	TRUE	FALSE	FALSE	2.68849	2.37419	-0.314301	2.72471	2.53363	-0.191078	0.123222	TRUE	2.70395	2.45112	-0.252829	0.0614719	TRUE
FET_072	-17.2193	-16.8867	-16.0283	0.332604	1.19102	TRUE	TRUE	FALSE	FALSE	3.51317	2.90823	-0.604943	3.70655	3.08063	-0.625912	0.020969	TRUE	3.55209	2.98275	-0.569338	0.0356057	TRUE
FET_079	56.1845	59.7659	57.7537	3.5814	1.56926	TRUE	TRUE	FALSE	FALSE	3.04787	4.7603	1.71243	3.13181	5.00356	1.87175	0.159324	TRUE	3.05132	4.81357	1.76225	0.0498193	TRUE
FET_082	-12.509	-19.7682	-13.4704	-7.25911	-0.961383	TRUE	TRUE	TRUE	FALSE	3.17454	2.77743	-0.397104	3.32863	2.67062	-0.658009	0.260905	FALSE	3.18004	2.75167	-0.428365	0.0312608	TRUE
FET_094	17.1411	13.3057	15.8475	-3.83548	-1.29359	TRUE	TRUE	FALSE	FALSE	3.33308	3.90441	0.571327	3.38159	3.83154	0.449943	0.121384	TRUE	3.33878	3.8679	0.529115	0.0422121	TRUE
FET_099	40.2929	37.3138	40.401	-2.97905	0.108124	TRUE	TRUE	FALSE	FALSE	2.27277	3.18853	0.915764	2.44771	3.36105	0.913336	0.00242836	TRUE	2.30613	3.23783	0.9317	0.0159358	TRUE
FET_100	-24.7183	-24.7978	-24.1099	-0.0795724	0.608341	TRUE	TRUE	FALSE	FALSE	2.38063	1.79218	-0.588451	2.36141	1.77583	-0.585578	0.00287265	TRUE	2.34466	1.77937	-0.565296	0.0231546	TRUE
FET_107	4.28028	4.96308	2.66255	0.68279	-1.61774	TRUE	TRUE	FALSE	FALSE	3.83862	4.00292	0.164304	3.93621	4.13156	0.195357	0.0310529	TRUE	3.82565	3.92751	0.10186	0.0624441	TRUE
FET_111	-0.557458	1.99825	0.0223819	2.55571	0.579839	TRUE	TRUE	FALSE	FALSE	2.56297	2.54869	-0.0142875	2.5126	2.56281	0.0502079	0.0644954	TRUE	2.51499	2.51556	0.000562902	0.0148504	TRUE
FET_114	37.6829	39.3524	41.3846	1.66955	3.7017	TRUE	TRUE	FALSE	FALSE	2.43653	3.35469	0.918156	2.4617	3.43044	0.968738	0.0505824	TRUE	2.36636	3.34566	0.979307	0.0611514	TRUE
FET_115	-13.3912	-13.2916	-12.7607	0.0995922	0.630499	TRUE	TRUE	FALSE	FALSE	3.84829	3.33296	-0.515334	3.96479	3.4378	-0.526985	0.0116515	TRUE	3.88299	3.38749	-0.495497	0.0198362	TRUE
FET_126	1.27094	0.26795	0.299691	-1.00299	-0.971244	TRUE	TRUE	FALSE	FALSE	2.62308	2.65642	0.0333377	2.62616	2.6332	0.00703681	0.0263009	TRUE	2.63819	2.64609	0.00790641	0.0254313	TRUE
FET_136	23.3471	20.6645	19.5022	-2.68263	-3.84491	TRUE	TRUE	FALSE	FALSE	2.60437	3.21242	0.608046	2.65446	3.20299	0.548531	0.0595151	TRUE	2.61504	3.12503	0.509989	0.0980564	TRUE
FET_142	25.0073	30.0209	29.8332	5.01356	4.82588	TRUE	TRUE	TRUE	FALSE	2.74626	3.43303	0.686767	2.74651	3.57103	0.824525	0.137758	FALSE	2.72432	3.53707	0.812751	0.125984	TRUE
FET_148	78.9366	85.7816	81.5828	6.84499	2.64626	TRUE	TRUE	TRUE	FALSE	2.47664	4.43162	1.95498	2.54797	4.73367	2.18569	0.230714	FALSE	2.50539	4.54936	2.04397	0.0889921	TRUE
FET_151	18.5072	23.8054	18.5863	5.29815	0.0790284	TRUE	TRUE	TRUE	FALSE	2.57186	3.04783	0.47598	2.52025	3.1202	0.599955	0.123975	FALSE	2.58997	3.07134	0.481378	0.00539848	TRUE
FET_156	5.89258	9.23333	7.6726	3.34075	1.78002	TRUE	TRUE	FALSE	FALSE	4.75679	5.03708	0.280297	4.93516	5.39084	0.455679	0.175382	TRUE	4.71944	5.08154	0.362104	0.0818064	TRUE
FET_165	-27.237	-28.7313	-26.8942	-1.49437	0.342779	TRUE	TRUE	FALSE	FALSE	2.94163	2.14042	-0.801211	2.99743	2.13623	-0.861202	0.0599915	TRUE	2.94003	2.14934	-0.790698	0.0105123	TRUE
FET_171	5.79452	6.53684	5.00822	0.742312	-0.786303	TRUE	TRUE	FALSE	FALSE	2.74678	2.90594	0.159163	2.8163	3.00039	0.184097	0.0249339	TRUE	2.74415	2.88159	0.137433	0.0217295	TRUE
FET_175	-14.2792	-15.8176	-15.0228	-1.53843	-0.743629	TRUE	TRUE	FALSE	FALSE	2.9908	2.56374	-0.427063	3.15212	2.65353	-0.49859	0.0715275	TRUE	3.00975	2.5576	-0.45215	0.025087	TRUE
FET_177	-13.8954	-14.2436	-15.323	-0.348182	-1.4276	TRUE	TRUE	FALSE	FALSE	5.80794	5.00091	-0.807037	5.93416	5.08893	-0.845237	0.0382003	TRUE	5.8302	4.93684	-0.893361	0.0863242	TRUE
FET_181	15.4998	18.1919	18.6985	2.69209	3.19868	TRUE	TRUE	FALSE	FALSE	2.63571	3.04424	0.40853	2.6262	3.10395	0.477756	0.0692261	TRUE	2.62498	3.11582	0.490833	0.0823027	TRUE
FET_186	-2.69216	-0.590773	-0.406145	2.10139	2.28602	TRUE	TRUE	FALSE	FALSE	3.26752	3.17956	-0.0879671	3.29524	3.27577	-0.0194674	0.0684997	TRUE	3.23334	3.22021	-0.0131321	0.074835	TRUE
FET_187	3.28298	2.75376	3.28584	-0.529222	0.00285497	TRUE	TRUE	FALSE	FALSE	4.4277	4.57306	0.145361	4.56911	4.69493	0.125822	0.0195384	TRUE	4.43562	4.58137	0.145747	0.000386685	TRUE
FET_190	-10.3438	-8.62217	-8.52503	1.7216	1.81874	TRUE	TRUE	FALSE	FALSE	3.13573	2.81138	-0.324353	3.20651	2.93004	-0.276471	0.0478823	TRUE	3.11029	2.84514	-0.265154	0.0591995	TRUE
FET_194	-21.514	-25.5905	-21.8803	-4.07651	-0.36628	TRUE	TRUE	FALSE	FALSE	4.11026	3.22598	-0.88428	4.47272	3.32813	-1.14459	0.260313	TRUE	4.12268	3.22063	-0.902055	0.0177746	TRUE
FET_197	-17.2648	-17.2187	-16.4026	0.0460627	0.862137	TRUE	TRUE	FALSE	FALSE	2.58154	2.13584	-0.445696	2.54721	2.10861	-0.438596	0.00710036	TRUE	2.51087	2.09902	-0.411849	0.0338471	TRUE
FET_211	-8.72803	-9.97225	-7.02475	-1.24422	1.70328	TRUE	TRUE	FALSE	FALSE	2.07607	1.89487	-0.1812	2.1761	1.95909	-0.217006	0.0358057	TRUE	2.09462	1.94748	-0.147142	0.0340584	TRUE
FET_217	10.6325	11.8763	12.3577	1.24383	1.72522	TRUE	TRUE	FALSE	FALSE	2.41167	2.66809	0.25642	2.43283	2.72176	0.288931	0.0325103	TRUE	2.418	2.71681	0.29881	0.0423897	TRUE
FET_222	-25.0427	-21.8239	-23.2135	3.21876	1.82917	TRUE	TRUE	FALSE	FALSE	3.83511	2.8747	-0.960416	3.84651	3.00705	-0.839461	0.120955	TRUE	3.75513	2.88343	-0.871699	0.0887172	TRUE
FET_224	-26.1628	-27.9747	-28.8501	-1.81192	-2.68726	TRUE	TRUE	FALSE	FALSE	4.37249	3.22852	-1.14397	4.37401	3.15039	-1.22362	0.0796518	TRUE	4.39173	3.12471	-1.26702	0.12305	TRUE
FET_229	-14.0481	-14.5621	-15.2665	-0.514029	-1.21835	TRUE	TRUE	FALSE	FALSE	2.92923	2.51773	-0.411502	2.96612	2.53419	-0.43193	0.0204283	TRUE	2.94011	2.49126	-0.448851	0.0373488	TRUE
FET_230	-0.721049	0.697236	0.176126	1.41828	0.897175	TRUE	TRUE	FALSE	FALSE	2.46986	2.45205	-0.0178089	2.53133	2.54898	0.0176493	0.0354582	TRUE	2.45649	2.46082	0.00432651	0.0221354	TRUE
FET_242	90.2788	88.7982	92.1314	-1.48056	1.85261	TRUE	TRUE	FALSE	FALSE	2.27903	4.33651	2.05748	2.21063	4.17363	1.963	0.0944824	TRUE	2.22966	4.28387	2.05422	0.00326492	TRUE
FET_245	-10.2048	-8.71018	-8.21683	1.49461	1.98796	TRUE	TRUE	FALSE	FALSE	3.21509	2.88699	-0.328093	3.21108	2.93139	-0.279691	0.0484021	TRUE	3.18665	2.92481	-0.261842	0.0662509	TRUE
FET_270	3.51318	-0.513488	1.63198	-4.02667	-1.88121	TRUE	TRUE	FALSE	FALSE	3.22064	3.33378	0.113147	3.35846	3.34121	-0.0172453	0.130392	TRUE	3.27463	3.32807	0.0534411	0.0597058	TRUE
FET_277	2.61974	1.62456	1.68986	-0.995186	-0.929883	TRUE	TRUE	FALSE	FALSE	2.76154	2.83389	0.0723452	2.85757	2.90399	0.0464228	0.0259224	TRUE	2.69218	2.73768	0.0454941	0.0268512	TRUE
FET_325	26.401	29.01	30.0671	2.60909	3.66616	TRUE	TRUE	FALSE	FALSE	4.16497	5.26456	1.09959	4.28771	5.53158	1.24387	0.144276	TRUE	4.13089	5.37293	1.24204	0.14245	TRUE
										Color explanation:
											Absolute percentage point difference > 5%-points
											Change in opposite direction & absolute difference > 5%-points
											Difference > 5%-points and > 0.1

## Sheet: BTV
	% Change baseline->follow-up			%-point difference of change		Congruent direction		Criteria > 10%		CT-AC BTV (in mL)			Atlas BTV (in mL)					DeepDixon BTV (in mL)
ID	CT	Atlas	DeepDixon	Atlas	DeepDixon	Atlas	DeepDixon	Atlas	DeepDixon	Baseline	Followup	Difference	Baseline	Followup	Difference	Absolute difference of difference (in mL)	Within 10% and 2 mL	Baseline	Followup	Difference	Absolute difference of difference (in mL)	Within 10% and 2 mL
FET_002	23.6971	24.7927	35.0473	1.09553	11.3501	TRUE	TRUE	FALSE	TRUE	10.6672	13.195	2.52781	11.0859	13.8344	2.74848	0.220671	TRUE	9.87644	13.3379	3.46142	0.933608	TRUE
FET_005	-13.468	-27.9112	-17.0732	-14.4432	-3.60516	TRUE	TRUE	TRUE	FALSE	2.10062	1.81771	-0.282911	2.35665	1.69888	-0.657769	0.374858	TRUE	2.08789	1.73142	-0.356468	0.073557	TRUE
FET_010	-15.8485	0.524642	-14.7294	16.3731	1.11909	FALSE	TRUE	TRUE	FALSE	17.2887	14.5487	-2.74	17.7951	17.8885	0.0933608	2.83336	FALSE	17.3538	14.7977	-2.5561	0.183892	TRUE
FET_015	-90.9209	-90.7436	-89.9401	0.177213	0.980779	TRUE	TRUE	FALSE	FALSE	19.6779	1.78659	-17.8913	18.965	1.75547	-17.2095	0.681816	TRUE	18.8843	1.89975	-16.9846	0.906731	TRUE
FET_020	88.7101	97.5733	94.2813	8.86322	5.57123	TRUE	TRUE	FALSE	FALSE	17.9295	33.8348	15.9053	19.3526	38.2355	18.8829	2.97764	TRUE	18.2549	35.4658	17.2109	1.30564	TRUE
FET_023	-2.01934	-4.47413	-2.06399	-2.45478	-0.0446485	TRUE	TRUE	FALSE	FALSE	21.0811	20.6554	-0.425701	23.7419	22.6797	-1.06224	0.636543	TRUE	20.8308	20.4008	-0.429946	0.00424467	TRUE
FET_026	-60.3715	-65.056	-59.9548	-4.68451	0.416655	TRUE	TRUE	FALSE	FALSE	13.5571	5.37249	-8.18463	13.1441	4.59307	-8.551	0.36637	TRUE	13.7693	5.51394	-8.25535	0.0707278	TRUE
FET_030	-51.9563	-55.0693	-47.0682	-3.113	4.88808	TRUE	TRUE	FALSE	FALSE	35.6115	17.1091	-18.5024	49.3907	22.1916	-27.1991	8.6967	TRUE	32.7371	17.3283	-15.4088	3.09364	TRUE
FET_036	-73.6236	-73.6887	-72.1396	-0.0651583	1.48399	TRUE	TRUE	FALSE	FALSE	50.8462	13.4114	-37.4348	52.4829	13.8089	-38.674	1.23915	TRUE	51.5549	14.3634	-37.1915	0.243304	TRUE
FET_039	13.5381	11.2106	8.85092	-2.32754	-4.68719	TRUE	TRUE	FALSE	FALSE	84.8748	96.3653	11.4904	89.2854	99.2948	10.0094	1.48104	TRUE	88.2528	96.064	7.81118	3.67926	TRUE
FET_043	41.0779	23.2958	36.3609	-17.7821	-4.71703	TRUE	TRUE	TRUE	FALSE	8.9499	12.6263	3.67643	12.5754	15.505	2.92955	0.746886	TRUE	9.36012	12.7635	3.40342	0.273009	TRUE
FET_045	1.84821	28.0585	10.253	26.2103	8.40482	TRUE	TRUE	TRUE	FALSE	12.9347	13.1738	0.23906	11.7012	14.9844	3.28319	3.04413	FALSE	11.796	13.0054	1.20945	0.970386	TRUE
FET_046	-48.0098	-43.987	-46.9002	4.02279	1.10954	TRUE	TRUE	FALSE	FALSE	18.5505	9.64445	-8.90605	16.9379	9.48743	-7.45047	1.45558	TRUE	16.9987	9.02629	-7.97244	0.933608	TRUE
FET_050	0.454442	0.6765	0.711586	0.222058	0.257143	TRUE	TRUE	FALSE	FALSE	12.4509	12.5075	0.0565823	12.7551	12.8413	0.086288	0.0297057	TRUE	12.7225	12.8131	0.0905316	0.0339494	TRUE
FET_053	-86.5986	-76.2122	-82.8854	10.3864	3.7132	TRUE	TRUE	TRUE	FALSE	38.1152	5.10796	-33.0073	39.3247	9.35446	-29.9702	3.03705	FALSE	37.0034	6.33297	-30.6704	2.33685	TRUE
FET_054	-41.8733	-35.4374	-43.6586	6.43591	-1.78528	TRUE	TRUE	FALSE	FALSE	213.305	123.987	-89.318	233.715	150.892	-82.8223	6.49565	TRUE	216.24	121.833	-94.4075	5.08958	TRUE
FET_057	-56.4245	-32.0291	-49.9312	24.3954	6.49327	TRUE	TRUE	TRUE	FALSE	25.9373	11.3023	-14.635	32.8276	22.3132	-10.5144	4.1206	FALSE	24.6897	12.3618	-12.3279	2.30714	TRUE
FET_063	7.26164	-7.08269	-0.991773	-14.3443	-8.25341	FALSE	TRUE	TRUE	FALSE	12.7593	13.6858	0.926535	16.457	15.2914	-1.16559	2.09213	FALSE	12.5514	12.4269	-0.124481	1.05102	TRUE
FET_065	-25.9059	-27.7187	-15.5844	-1.81279	10.3215	TRUE	TRUE	FALSE	TRUE	12.8428	9.51572	-3.32704	13.84	10.0037	-3.83628	0.50924	TRUE	13.5062	11.4013	-2.10486	1.22218	TRUE
FET_072	-26.9284	-25.8506	-24.2583	1.07777	2.67006	TRUE	TRUE	FALSE	FALSE	26.7012	19.511	-7.19019	28.7282	21.3018	-7.42642	0.236231	TRUE	26.7012	20.2239	-6.47726	0.712937	TRUE
FET_079	258.755	256.593	243.124	-2.16202	-15.6317	TRUE	TRUE	FALSE	TRUE	17.2958	62.0495	44.7538	18.6764	66.5988	47.9224	3.16861	TRUE	18.3595	62.9959	44.6363	0.117408	TRUE
FET_082	-46.7709	-48.7841	-49.5302	-2.0132	-2.75926	TRUE	TRUE	FALSE	FALSE	24.3346	12.9531	-11.3815	26.6418	13.6448	-12.9969	1.61542	TRUE	24.9896	12.6122	-12.3774	0.995848	TRUE
FET_094	34.7776	8.01197	25.9756	-26.7656	-8.80203	TRUE	TRUE	TRUE	FALSE	13.5161	18.2167	4.70057	16.5432	17.8687	1.32544	3.37513	FALSE	14.246	17.9465	3.70048	1.00009	TRUE
FET_099	776.338	517.102	818.735	-259.236	42.397	TRUE	TRUE	TRUE	TRUE	3.93954	34.5237	30.5841	7.09683	43.7947	36.6978	6.11371	FALSE	4.00178	36.7657	32.764	2.17983	FALSE
FET_100	-93.4365	-94.9378	-94.694	-1.50131	-1.25755	TRUE	TRUE	FALSE	FALSE	23.6853	1.5546	-22.1307	23.7518	1.20237	-22.5495	0.418709	TRUE	23.1139	1.22642	-21.8874	0.243304	TRUE
FET_107	7.98669	13.9818	2.06801	5.9951	-5.91868	TRUE	TRUE	FALSE	FALSE	28.9051	31.2136	2.30856	31.3834	35.7713	4.38796	2.0794	TRUE	29.618	30.2305	0.612503	1.69605	TRUE
FET_111	-9.34066	6.60254	-6.81597	15.9432	2.52469	FALSE	TRUE	TRUE	FALSE	3.34684	3.03422	-0.312617	3.23509	3.44869	0.213598	0.526215	TRUE	2.9055	2.70746	-0.198038	0.114579	TRUE
FET_114	-40.2436	-40.68	-34.2159	-0.43643	6.02769	TRUE	TRUE	FALSE	FALSE	5.34278	3.19265	-2.15013	5.86617	3.47981	-2.38636	0.236231	TRUE	4.86183	3.19831	-1.66352	0.486608	TRUE
FET_115	-60.294	-59.7974	-57.8793	0.49663	2.41472	TRUE	TRUE	FALSE	FALSE	73.2217	29.0734	-44.1483	77.6408	31.2136	-46.4272	2.27885	TRUE	75.7608	31.911	-43.8498	0.298472	TRUE
FET_126	-33.2904	-35.9382	-35.5895	-2.64779	-2.29906	TRUE	TRUE	FALSE	FALSE	25.2739	16.8601	-8.41378	27.9304	17.8927	-10.0377	1.62391	TRUE	26.3122	16.9478	-9.36437	0.950582	TRUE
FET_136	25.9232	17.5169	10.5312	-8.40628	-15.392	TRUE	TRUE	FALSE	TRUE	13.2926	16.7385	3.44586	13.6151	16.0001	2.38494	1.06092	TRUE	13.741	15.1881	1.44709	1.99877	TRUE
FET_142	920.485	1086.01	952.849	165.528	32.3639	TRUE	TRUE	TRUE	TRUE	5.07543	51.794	46.7186	4.66238	55.2964	50.6341	3.91549	FALSE	5.13909	54.1068	48.9677	2.24915	FALSE
FET_148	96.2548	87.2032	95.7257	-9.0516	-0.529114	TRUE	TRUE	FALSE	FALSE	8.46046	16.6041	8.1436	10.2471	19.1828	8.93576	0.792152	TRUE	9.03477	17.6834	8.6486	0.504997	TRUE
FET_151	-75.4538	-74.6209	-78.6567	0.832953	-3.20291	TRUE	TRUE	FALSE	FALSE	12.7013	3.11768	-9.58362	13.0592	3.31431	-9.74488	0.161259	TRUE	14.4483	3.08373	-11.3645	1.78093	TRUE
FET_156	28.5628	34.9168	31.2523	6.35395	2.68947	TRUE	TRUE	FALSE	FALSE	49.3907	63.498	14.1074	58.9899	79.5872	20.5974	6.48999	TRUE	49.8702	65.4558	15.5856	1.47821	TRUE
FET_165	-88.1167	-88.5885	-88.5881	-0.471819	-0.471453	TRUE	TRUE	FALSE	FALSE	94.9917	11.2882	-83.7036	100.097	11.4225	-88.6743	4.97075	TRUE	94.0694	10.7351	-83.3344	0.369199	TRUE
FET_171	93.0108	73.2696	84.0257	-19.7412	-8.98504	TRUE	TRUE	TRUE	FALSE	8.41944	16.2504	7.83099	10.0547	17.4217	7.36701	0.463975	TRUE	8.5807	15.7907	7.21	0.62099	TRUE
FET_175	-24.9064	-28.6969	-28.5104	-3.79049	-3.60401	TRUE	TRUE	FALSE	FALSE	2.26612	1.70171	-0.564408	3.0611	2.18266	-0.87844	0.314032	TRUE	2.31704	1.65645	-0.660598	0.0961899	TRUE
FET_177	-26.4313	-23.7473	-25.5549	2.68398	0.876387	TRUE	TRUE	FALSE	FALSE	62.8304	46.2235	-16.6069	69.2228	52.7842	-16.4386	0.168332	TRUE	63.2802	47.109	-16.1712	0.435684	TRUE
FET_181	74.8664	83.3696	84.634	8.50314	9.76752	TRUE	TRUE	FALSE	FALSE	47.1302	82.4149	35.2847	48.7895	89.4651	40.6756	5.39088	TRUE	47.4556	87.6191	40.1635	4.87881	TRUE
FET_186	84.1417	92.8837	93.932	8.74202	9.79028	TRUE	TRUE	FALSE	FALSE	10.3828	19.1192	8.7363	11.4098	22.0077	10.5979	1.86156	TRUE	10.397	20.1631	9.7661	1.0298	TRUE
FET_187	333.477	317.563	321.615	-15.9142	-11.8617	TRUE	TRUE	TRUE	TRUE	31.8134	137.904	106.09	35.5917	148.618	113.026	6.93557	FALSE	33.8532	142.73	108.877	2.78668	FALSE
FET_190	-6.59854	-4.99975	-4.12256	1.59879	2.47598	TRUE	TRUE	FALSE	FALSE	106.308	99.2934	-7.01479	112.887	107.243	-5.64408	1.37071	TRUE	106.643	102.247	-4.39644	2.61834	TRUE
FET_194	-89.7202	-84.1952	-87.4165	5.52499	2.30367	TRUE	TRUE	FALSE	FALSE	51.5606	5.30034	-46.2603	53.8352	8.50856	-45.3266	0.933608	TRUE	47.8545	6.02177	-41.8327	4.42756	TRUE
FET_197	-23.6043	-31.4504	-31.7573	-7.8461	-8.15301	TRUE	TRUE	FALSE	FALSE	13.2261	10.1042	-3.12193	15.7511	10.7973	-4.95378	1.83185	TRUE	14.3606	9.80005	-4.56053	1.4386	TRUE
FET_211	-72.1897	-66.7718	-61.5773	5.41784	10.6123	TRUE	TRUE	FALSE	TRUE	7.72631	2.14871	-5.5776	12.5542	4.17153	-8.38266	2.80507	TRUE	9.23706	3.54912	-5.68793	0.110335	TRUE
FET_217	24.6855	18.9333	26.1897	-5.7522	1.5042	TRUE	TRUE	FALSE	FALSE	4.49829	5.60872	1.11043	4.77413	5.67803	0.903902	0.206525	TRUE	4.5478	5.73886	1.19106	0.0806297	TRUE
FET_222	-12.1387	3.03922	-11.0396	15.1779	1.09909	FALSE	TRUE	TRUE	FALSE	9.54402	8.38549	-1.15852	10.0999	10.4069	0.306959	1.46548	TRUE	9.45631	8.41237	-1.04394	0.114579	TRUE
FET_224	-32.4275	-30.4454	-31.5603	1.98217	0.867224	TRUE	TRUE	FALSE	FALSE	24.2582	16.3919	-7.86635	25.5356	17.7612	-7.7744	0.0919462	TRUE	25.9826	17.7824	-8.20019	0.333835	TRUE
FET_229	-41.0003	-41.2026	-43.4987	-0.202355	-2.49846	TRUE	TRUE	FALSE	FALSE	20.5903	12.1482	-8.44208	21.9483	12.905	-9.04326	0.601187	TRUE	20.7247	11.7097	-9.01497	0.572896	TRUE
FET_230	-13.0501	-16.8899	-8.99825	-3.83985	4.0518	TRUE	TRUE	FALSE	FALSE	9.35446	8.1337	-1.22076	12.9899	10.7959	-2.19398	0.973215	TRUE	8.882	8.08278	-0.799225	0.421538	TRUE
FET_242	782.64	971.255	881.59	188.615	98.9504	TRUE	TRUE	TRUE	TRUE	4.72603	41.7139	36.9878	3.84335	41.1721	37.3287	0.340908	TRUE	4.23377	41.5583	37.3245	0.336665	TRUE
FET_245	-8.92756	-1.13499	0.408267	7.79256	9.33582	TRUE	TRUE	FALSE	FALSE	17.3976	15.8445	-1.55318	17.573	17.3736	-0.199453	1.35373	TRUE	16.6309	16.6988	0.0678987	1.62108	TRUE
FET_270	-27.815	-24.6432	-28.3351	3.17183	-0.520115	TRUE	TRUE	FALSE	FALSE	42.8766	30.9505	-11.9261	42.3165	31.8884	-10.4281	1.49802	TRUE	41.3857	29.659	-11.7267	0.199453	TRUE
FET_277	12.8466	-32.1321	17.9663	-44.9787	5.1197	FALSE	TRUE	TRUE	FALSE	4.99904	5.64125	0.642209	8.91029	6.04723	-2.86306	3.50527	FALSE	4.11778	4.85759	0.739813	0.0976044	TRUE
FET_325	-30.4248	-31.0306	-29.2468	-0.605775	1.17797	TRUE	TRUE	FALSE	FALSE	87.3149	60.7496	-26.5654	88.1905	60.8245	-27.366	0.800639	TRUE	88.3263	62.4937	-25.8326	0.73274	TRUE
										Color explanation:
											Absolute percentage point difference > 10%-points
											Change in opposite direction & absolute difference > 10%-points
											Difference > 10%-points and > 2 mL
